# Supplementary material for: Partitioning clustering algorithms for protein sequence data sets
Source: BioData Min. 2009 Apr 2;2:3. doi: 10.1186/1756-0381-2-3 (PMC2678123; doi:10.1186/1756-0381-2-3)
Supplement: Additional File 1 — Training and test data sets. The file contains text files which correspond to the used data set in this study in fasta format. The file contains two directories: the training base which has 3500 sequences and the test base which has 1422 sequences. The considered data set, named DS4, has a total of 4922 sequences out of which 3500 sequences (practically 70% of the dataset DS4) are randomly selected for training, and 1422 for testing (practically 30% of the dataset DS4). This dataset contains proteins selected from HLA (DS1), Hydrolases (DS2) and Globins (DS3) protein families. [file 1756-0381-2-3-S1.zip]

Archive with 3 entries (2 files):
- Supplementary Materials/
- Supplementary Materials/Test Base.zip
- Supplementary Materials/Training Base.zip
